# Supplementary material for: Rank-based learning: a novel high-throughput algorithm resilient to missing data and effective for datasets with small sample size
Source: Brief Bioinform. 2025 Dec 12;26(6):bbaf666. doi: 10.1093/bib/bbaf666 (PMC12914468; doi:10.1093/bib/bbaf666)
Supplement: Supplementary_Table_S7_bbaf666 [file supplementary_table_s7_bbaf666.xlsx]

## Sheet: Sheet1
Supplementary Table S7. Output of the optimal feature permutation for SCLC data
LOC101059915
SLMAP
KRT36
C17orf64
ZC3H11A
TTC21B
ECM1
ATP6AP1
RBPJL
KSR2
F9
UBR7
LLGL1
MLIP
SMC4
C2orf80
ULK2
ZFHX4
RIPK1
TCF20
OGN
URI1
LIX1L
FUT1
CASP6
SLC3A1
ADAMTS18
PARPBP
PSMA6
OTUD7A
ACSBG2
CLIC6
MAGED1
NEFH
NR2F1
USP6NL
CELF5
COL2A1
TPSG1
PF4
MED1
MFRP
FANCL
PLCB1
SGSM1
POLE2
RAB11FIP5
TRIM41
PPP1R3A
PLXDC2
SHKBP1
ABHD16A
EVL
B4GALT7
ASPDH
APOL1
IMUP
PSD
RHCE
CDC16
MOGAT1
AAK1
PAG1
FERMT3
HAO1
TMEM134
BANK1
HYKK
THUMPD3
ABCG1
MTSS1
NBEA
PREPL
MMP10
LOC730098
PCK1
KDM5C
BAIAP3
OCSTAMP
PPP3CC
LMOD1
TRMT10C
MIB2
ERCC4
RBM34
KIAA1211
DNAJC9-AS1
C5orf56
PSMB6
KERA
KRIT1
NPR3
ENPP7
EAF2
NCKIPSD
NUDT19
GFOD1
BRAF
PSMB4
DNAJB12
ACTC1
KIF18A
PGK1
ZCCHC3
C2orf61
AGMO
REL
GLYATL1P3
PDE3B
FBLN7
TECPR1
KLHL12
ARRDC4
EN1
NEPRO
SYTL5
CTNND2
ZCCHC2
CACNB4
OR1D2
ZFP14
CHD7
WIPF2
SERPINB12
RRM1
CACNA1F
CYP2C18
RPP25
MID2
TFRC
CFLAR
MRPL45
CCDC106
SEMA3B
NR2E3
BCR
PPM1K
LUC7L2
NLGN2
PHIP
NCAM1
MAP2K5
FOXP3
WWC2-AS2
GDF10
TAF5L
CACNA1G
CPNE1
SKI
RGAG1
LOXL3
DCD
CPT1C
SMARCD2
POLR1A
ZBED4
LOC101927685
KRT14
FN3K
CFAP157
GALNT14
FAM83G
CPNE9
DSG3
RPS2
ZNF292
GPD2
CDH13
FUZ
SLC9A3
ACTB
VDAC2
KCNT1
FLNC
RASAL3
EPHA7
PARVB
ADAMTS4
SP5
PSG1
MCL1
ARHGAP19
UNC13B
TAF1D
CEP55
TPM1
MYO18B
KIAA0430
SUN3
NPDC1
CDH1
PCBP2
CFAP99
FOXN1
GRAMD4
UHRF2
NKX1-1
MCAM
G3BP1
CDCP2
ING3
ARPC3
NOXA1
NWD1
DQX1
TULP4
AGRN
CKMT1A
RARRES1
CEP68
MIF
HIF3A
NOVA2
POLR2M
MATN2
FAM153B
CHRDL2
MYO5A
IRX4
RNF165
GOLGB1
GATAD1
MENT
SYNM
PSMD13
ZNF212
IREB2
DOCK11
CADM1
BEAN1
SLC37A3
NTSR2
CNNM4
EEA1
BIRC2
DEPDC1
SKP2
HBG2
NAIF1
SLC4A8
NTHL1
PLPPR2
CAMSAP1
INA
PURB
MSL1
WBP2
AARSD1
SYN3
ZNF197
PR
CERKL
NDUFAF5
SLC25A15
MRGPRG
EVI2B
INSM2
FAM131A
ANK3
PM20D2
INTS2
CARNS1
PARP2
SCFD1
AIPL1
SPTA1
ITGA2
DNMT1
SDK2
ZNF654
FBXL12
BCAS3
VCP
MMP23B
PDE10A
PROSC
FBXL21
DMXL1
CCDC84
D2HGDH
ADH3
NKX3-2
IFNGR2
GPR153
BRSK2
DHX37
MSH6
ARHGEF2
MMP2
SAMD9
TMEM64
KIAA0408
PCDHGA5
PPIH
IGKV3D-15
MMS19
EXTL3
DGKQ
MAZ
PCDH10
RPRD2
ADAD1
CIT
ZNF133
CBFA2T3
AP2M1
INO80B
C9orf172
NLRP6
DHX9
ATP1A3
FARP1
ARNTL2
OR10J3
IRS4
PLCG2
VTI1B
CYB5R2
APCDD1L
PCSK7
ETV4
ESRRB
IGFN1
MED15
S100A8
TXNDC12
PLSCR1
FGB
TNIP1
FKBP6
ZNF227
DNAH8
SLAIN1
EVX2
ATP1A2
PLCE1
DCTN2
SIGIRR
CAPN10
ADAMTS13
NFIX
MAPKBP1
RABGEF1
DLGAP3
SGIP1
GCC2
HADHB
QTRT1
FAM229A
EVA1B
ANKRD18A
ZNF214
CAAP1
REV1
PARP6
DDX51
EMSY
PSD4
ABHD6
ABCC1
MS4A1
FOXRED1
TRMT44
SYNJ2
KIAA1468
CLIC1
ECSIT
SPANXA2-OT1
VTN
SPATA7
YWHAE
PRSS58
CTSB
INO80D
USP2
PLK1
CPVL
MRC1
PRRT2
CRYBA2
LINC00094
KIF20A
HNRNPUL1
C1R
G6PD
C4BPB
PLB1
FAM181B
APLF
DCAF12L2
MGAT3
LOC101929926
SAGE1
TSGA10IP
TSTD1
IQGAP3
KPNA3
CYTH2
MKRN3
PTPRF
PARP15
MANSC1
ABHD16B
ST3GAL6
ANGPTL3
AFM
COL4A3
HSPB11
NSFL1C
ANXA1
CADPS
PAK1IP1
TNFRSF12A
ALOXE3
USP48
GSTP1
ATXN1
GREB1L
PLTP
FGD5
COL14A1
ROBO1
NDE1
CCDC183
APP
TRMT6
LONP2
SMPD1
ITPKC
FBXO11
KLK14
PRR23B
UBAP1
PRMT5
IFI16
IQSEC2
AKT1S1
ACOX1
RIOK2
MVB12B
GBP7
PRDX2
THBS2
PGBD3
COLEC10
MAOB
SAA2-SAA4
PIK3R4
XP32
SACS
HOXA10
NIN
SLC30A1
CAMTA2
PGK2
SEC31A
DLK1
CCDC91
SOWAHD
LINC00303
MYH6
CDC42BPA
NAXD
PITX1
NARS
MTBP
EZR
DMXL2
NPAT
TCOF1
SCNN1D
NHSL2
BRINP3
PVALB
KCND2
ARNT
ITGB2
WISP3
RAB2B
ZCCHC14
ATP2A3
GABBR2
WDR19
UTP20
REM2
CCDC93
SH3D19
OGDH
OIT3
FAM114A1
FUCA1
DOK6
ZG16B
KCNH3
HSPB7
ACAD11
WTIP
KIF17
LGALS4
CDC7
TTC28
SYNE3
TPGS2
GADD45B
TRIP6
PLEKHJ1
NDUFB2
RAF1
RING1
LILRB2
GPC3
CRIM1
COL9A3
PAX1
SARS
CDRT1
TBC1D3F
PIK3CA
PAK4
RAB40C
SRP54
GPR107
SERPINA3
WBP1L
RAI1
PCDHB2
CUEDC1
LETM1
RYR2
LRRFIP1
MEX3B
DZANK1
TECPR2
CKAP4
LAMP2
DPYD
FOXP4
NRIP1
UNC13D
POU2F2
SEC16A
COLCA1
ACPT
NO66
TBC1D14
TMEM143
DCBLD2
MRPS26
PRSS1
FHL2
SEZ6L2
AKAP17A
UBQLN4
PDK1
TGFBI
ARL6IP1
CCNF
SNX2
ARMC3
DNAH9
PACS1
BHLHA15
HTR6
PASK
THOC5
LRCOL1
FLOT1
RPS15
TTC5
GC
GPALPP1
SNAP91
PMFBP1
LTK
HIC1
SNX6
TAF6
TNS4
MYH4
TRPS1
IFI35
ABCA10
ARID1B
DKFZp434L0312
KDM4B
LRRC37A3
SLC25A40
KRT13
LMO7
CHRM2
ITIH3
DSCC1
DOCK9
CLEC7A
KDM2B
IGFBP4
RUFY1
NCOA3
CMTM3
CD99
ROPN1L
ZNF420
GRAMD3
JUNB
FZR1
HIST1H2BA
OBSCN
RASSF5
DBNL
DOCK6
EPO
MRPL22
CCDC168
NANOS2
ANKLE1
PI4K2B
ARID2
FAM136A
ITIH6
CILP2
OBP2A
LDHD
PPBP
TXNDC15
NFKBID
SFTA3
CAND2
TRIM38
NPY2R
SLC1A2
HPX
PPP4R3B
GALK1
TET1
LRRC8C
TULP1
TRAF7
CUBN
UBQLN3
EXOC7
CAT
SOHLH1
FAM101A
PPIA
DNAAF2
PAPLN
IL20RB
UFSP1
UQCRFS1
ADGRL1
SMARCA1
PLEC
PRODH
ZNF34
PON1
DMRTB1
FAM170A
PZP
TRERF1
NAGK
FAM160A2
HTRA2
HSP90AA1
SPAG9
CCDC151
MITD1
POLQ
PPP4R3CP
RBP4
RNF44
TLN1
TMEM214
RASGRP1
ZBTB10
KRT20
KY
DNAJA3
GBA2
PABPC1
GUCY1A2
FXR2
GRIN2D
ABCB11
FUCA2
PNP
FAM13A
PSG11
NAV2
PRRT3
AGT
MTMR2
PCBP1
MTOR
PBX1
GDI1
NUP62
ATP6V1A
HSD17B2
SGCA
AOX1
TSR1
SSH3
GAS6
CTDSP1
TBC1D3B
RGPD1
MUC20
TACC3
FAT4
DPEP3
MORC4
DEF6
SH3BGRL3
MARK4
GALNT9
LCA5
NDUFS4
FBLN5
PPP1R26
NAGLU
TCIRG1
TFIP11
DDX50
PRR5
NR5A2
HPS3
EXPH5
DDX19B
EFNA2
AKR1C8P
CCAR2
NPAS2
FCGBP
SLIT3
ADCY10
KANSL1
GYPE
CCDC66
MRPS34
DAXX
PTPRD
SYNJ1
IRF2BP2
UBR4
CLIP4
TNNI3K
NSMF
C14orf79
MPP4
SMAD6
CECR5
PRKDC
ELOVL5
ICAM5
KRT78
ABCA1
ARRB2
SZT2
FAAP20
DENND4B
HEBP1
ITGAL
CEP250
FSCN2
CALML3
HHATL
CATSPERG
TLE2
ZNF582
MAML1
DSCR9
SPATA17
JAG1
VAMP7
HBB
CCDC150
EIF3M
PSORS1C1
SH3BP5
ARID3A
GRASP
COMMD1
AK5
LRMP
AACS
TGOLN2
TENM4
MLPH
AZU1
TENM2
ZBTB17
TMPO
STS
KIAA1211L
ZNF729
CAP1
PEX6
UNC5A
RREB1
ARID3C
S1PR4
SLC2A6
PPFIBP2
COPS3
PAX8
URB2
PYCARD-AS1
GON4L
MAN2A1
CLCN7
ZP4
SGSM3
PPP1R12B
THEMIS2
PHB2
C5orf42
NAT8B
PTPN12
ZNF490
CCSER2
PIGW
ATG2B
ARHGAP27
DYX1C1
SMO
CRH
CPAMD8
NEDD4L
ZFHX3
HEATR3
FAM122A
DHTKD1
C16orf54
LMX1B
GFRA1
VGLL2
TRPM4
ABCC6
EIF4G3
TMEM175
F2
ECI1
CPSF1
RAB36
GTF3C1
PDE1A
CDH5
SEMA6D
WDR11
BCORL1
ZNF226
TNXB
SEC14L2
ABHD17B
TBC1D28
TMEM65
IGHA1
MRPS35
SDC3
CROCC2
TCEB3CL
SLC38A4
F5
KIF1BP
ANKRD61
PPAN
TMEM25
USP19
CREB5
RPS17
RGS3
FBXO44
YWHAZ
PANO1
CPEB2
ADAM32
SOD3
TMX4
PSG5
C6orf222
CNTNAP3B
ACTR2
PPIL6
APOL2
JAM3
SYNGR2
LGALS3BP
SCHIP1
TNFRSF19
NT5C1B
COL6A1
NWD2
DDX6
SEPTIN7
IFIH1
PRR30
TEX13D
CASP1
RAPGEFL1
DPH1
MSN
ACY3
COMP
IGSF5
EGR3
ATP6V1H
PIPOX
ADGRB2
ALDOA
CUX2
SNX8
SPNS2
SERPINH1
DRP2
MPC1L
HOMEZ
PDLIM7
PCDHA9
ARHGEF4
VIPR1
OFD1
MYADML2
LOC285556
TRDC
EML3
BIRC5
GTF2IRD1
CHCHD5
ZNF714
GK
DDX59
E2F8
MYO3A
LSR
OAS2
ZC3HAV1
CFB
GRIK1
CFL1
KIF1A
COL5A2
RTN4RL2
TMEM42
PLIN4
SYT12
TBX5
ORMDL3
SYNPO2L
GNL3L
CYP2C19
TTC9
LUZP1
PTPRO
ADAMTSL3
MARVELD2
PCDH11X
TANGO2
KRT18
ANKRD31
EXOC3-AS1
HBG1
TNRC6B
FMN2
XG
KRT75
MTCH1
RSPH4A
KLHDC7B
MKNK1
CTSF
TOM1L2
TAF15
RFX6
CORO2B
PYCR2
SMARCC1
JSRP1
GOLGA6L2
INPP5D
ANKS1B
LIPE
HES6
SPTLC1
AZGP1
FRAS1
EIF4E2
CCDC89
ZNF841
ABCC4
AGAP3
SPTB
LRFN4
NEMP1
CA10
ACACA
LTBP3
NIT2
UROS
BFSP2
COL20A1
ADARB2-AS1
EPHA2
GPNMB
ZFP1
KCNJ2
TRH
ALDOB
SLC12A9
ADRB1
TNIK
SIK3
SLC10A3
FRMD4B
CCDC162P
CNDP1
KIAA1958
SRGAP1
ZNRF1
LRRC8E
PCYOX1
USP17L2
HECW2
ZNF334
SUN2
TTC30A
MOCOS
WDR87
MPP6
AP2A1
PPP1R16B
MIS18BP1
ZSCAN32
AMOTL2
ASGR2
IGFALS
ZC3H12C
HHIPL1
ZNF586
AMFR
PLEKHA3
LNPEP
MAP3K1
OGFR
SORL1
B4GALNT3
THNSL1
MFSD9
ADAMTS7
FCHSD2
NTPCR
S100A4
SKIDA1
PHACTR2
OR3A2
TRIM42
NPB
DUSP4
H6PD
ANKHD1
GSPT2
NDUFS1
ZNF440
ZNF888
ROS1
DEF8
MYO5B
OR51D1
SRSF1
GRIN2C
DUS1L
EARS2
CTSD
SHBG
RFTN2
CALR
LIN7B
OCRL
KRT28
ZNF675
C6orf136
MAML2
LAMP1
SUCLG2
PARP14
TIGD5
SDCCAG8
HUNK
TGM4
RFC5
PLCH2
LDHA
HOXD9
NAV3
MALSU1
F8
EXOSC4
LRCH4
MACF1
ITGA6
ZBTB32
DNAH2
ZNF222
XKR4
CD55
ARPP21
MAMLD1
RAB5B
ERGIC3
HMG20A
ACSBG1
TLK1
ZCCHC11
PXDN
TBC1D22A
PALMD
MYRIP
DLEC1
TFAP4
PDIA6
RFX4
ARHGEF7
PRG4
CLDN24
R3HCC1
ACTBL2
SPN
F13A1
LPIN2
SLC46A2
SPAG1
MYCBP2
BRMS1L
AOC3
LCLAT1
ZNF592
CREB3L2
DACT1
PPM1N
HBA2
RPL28
NOL6
CHRNG
IMPDH2
LNX2
ZNF766
AK9
NUPL2
BLOC1S6
KCNIP1
SAMD11
SERPIND1
PTPRG
KIFC3
C21orf58
BRD4
INPP5B
HBS1L
BRCA2
SLC22A25
NXPH4
CDH3
OTOA
SSBP1
PXK
RARS2
GINS1
CAMP
TTN
CBX2
COL3A1
CELSR1
PYCRL
SYT15
CPT2
COTL1
CARMIL3
ASXH1
MEF2B
DENND2A
NPTX2
ZNF786
FAH
FAM98B
KSR1
DENND1B
SOWAHC
JAKMIP3
ALK
PHF2
CACNA1C
ELAC2
DNAH11
NDUFS3
COL21A1
NYAP1
MYLK
GFY
MAP3K13
FBXO38
BRWD1
TUBGCP3
SENP7
SLC12A3
ZNF451
CLTCL1
INPP5E
PPP1CA
DYNC2H1
MARC1
HOXA5
TCF25
KLK9
ZSCAN9
ZNF687
SLC4A7
C15orf65
HERC2
NINL
COL7A1
DVL2
PSMC4
UBE2Z
PLVAP
FOXQ1
NTRK3
CNTN3
MSANTD2
MASTL
CEP126
RAB25
PITRM1
EPB41
TRIM77
FLG
TLR9
PCSK9
STOX2
EFHB
SNX29P2
RBPJ
FCN1
KLC4
GIGYF2
MAP4
FECH
THAP12
AMBP
CCDC186
MAGEB16
MISP3
ACOT9
OSTM1
MINPP1
AGO3
PSG3
MCTP2
DDX25
SMTNL1
ANKMY1
LAMB3
TMEM265
LILRA1
SYTL1
HEXDC
CTBP2
C1orf167
VWA1
ITPRIPL2
ENG
RETN
AMER3
PRKAR2A
MTHFD1
FAM43B
NXF1
AKT1
COBLL1
ZNF282
ANXA5
SERBP1
LARGE2
TIMELESS
FAM64A
NPR2
CMPK1
SYN2
GAREM1
DLG4
ZNF595
CPN2
ITSN1
CHD8
CAST
ACSS3
SSFA2
SPTBN2
NFATC4
PLXNA2
MICU1
LYPD4
GDF2
MRPL14
SNX33
OTUD5
ASIC3
PXDC1
SV2B
GPR150
KIAA2022
AADACL2
ZFP91
ADGRL3
CLDN8
IL3RA
MFN2
CTBP1
SP140L
C20orf78
NOTO
KIAA1551
NIPSNAP3A
PTPRQ
BLNK
KCNQ3
BCL11A
FREM2
ZFP92
TLE3
SVIL
HTR4
P2RX7
BNC2
SHROOM4
PLXND1
ZNF200
EXOC3L4
ZMYM6
MGEA5
PCDHA6
DHX36
ECM2
PKP1
DNAJB5
FAM47A
HECTD4
IQSEC1
GFER
CCDC146
BSN
PROP1
CEBPD
LTBP4
GSR
GRIP1
ARHGEF5
RFX5
GALNT1
IGHV1-2
TCEB2
DPP10
MME
SLC26A1
MOCS1
EMILIN2
ARHGEF17
LRRN1
RPL8
GSTA5
OPLAH
SPTBN4
USP50
PGLYRP3
FBN3
RHBDD3
MRPL15
PRAMEF8
F7
EFEMP1
AP2A2
FETUB
SMARCA2
GDF9
TBC1D30
ALOX12B
SMARCB1
PKP3
IFITM3
LOC102724023
ZNF280A
NEURL4
PML
MAN1C1
FAM71B
KLC1
TRIM67
EYS
SCAND2P
ANKRD35
COLEC11
IRX5
CDH16
ELMOD3
PDIA3
IGSF11
ADARB1
JUP
ADGRG4
SPATA31A5
TPH2
ELN
OLFM4
ALOX5
PKM
ADGRA2
RUSC1-AS1
DGKZ
TFB1M
KCNJ4
ADGRA1
APOA4
KCNMA1
TET2
TKFC
TACC2
KRT9
KCTD1
APCS
CD163
NRXN2
C4orf50
CCDC173
ILDR1
LMTK3
CCT3
ZNF74
PLEKHG6
IFNL4
IRAK1BP1
CBX8
ARNTL
GRK6
SERPINA7
MAN1A1
DECR1
ZNF426
PDZRN3
CELSR3
EFR3A
RIMBP3
GRID2
ARHGEF11
CDC42EP5
CYHR1
SYNJ2BP-COX16
SIM2
KAT5
ATP6V0A4
OR13C9
VWA2
TMEM132A
INSRR
S100A9
CDK15
SLC11A1
ATXN2
CACNA1A
GAS2L2
APOC2
ATF1
POU2AF1
OSBPL7
PIWIL3
PPP4R1
TTC6
CHRNA10
RLIM
CNTN5
FBXO42
GRIK5
RAB19
NUP58
KCTD2
CDR2L
CPB2
ICE2
CDK9
PYROXD2
FGFR1
RGS6
KAT6A
SOS2
NFXL1
SOD1
OVCH2
SMYD1
OR1N1
APOL3
PRR25
EIF2AK4
BMPR1A
MMRN1
TTR
NLGN4Y
BAG6
DENND4C
CYB5R3
C16orf71
MMP9
CPD
ABCB4
KBTBD11
DCHS2
CLU
KIRREL
CMTM6
IBA57
EFCC1
PCK2
KLHDC4
MTA1
MYO7A
STRIP1
CCDC38
BAX
KLHDC10
HRH3
RDH16
RNPS1
NDUFA12
FMR1
SH3TC2
TNRC6A
FAM98C
C19orf60
HBQ1
HACD1
ERICH3
COL23A1
SOCS7
TNNI1
GIPC3
LRRC1
PSMA5
MASP2
ZC3H3
CFD
BTF3
XIAP
CFH
HYOU1
PDP1
FAM81A
YBX2
WAPAL
GDI2
AARS2
ING1
CRTAC1
BACE2
PEX5
AP3B2
RHCG
FBXO24
KIAA0100
DENND1C
HIBCH
MAP3K3
PTPN7
RBM17
FOXD4L5
MKRN1
ESPL1
CCDC54
CIB2
L1CAM
MCC
TAF4
TSPAN16
NCAPH2
ZBBX
AGAP2
MUC4
CHI3L1
SLC25A12
MED27
MYRF
PCDHGB3
DNAJB2
KRT2
FOXK2
STPG2
NEU4
ZFYVE26
SEPTIN10
DNHD1
ATP4A
EDC3
CYP4A11
CCSAP
TPD52L2
MED13
AP1M2
E2F2
DGAT2L6
R3HDML
MARK2
DISP3
DNPH1
PCDH8
CDH11
CASP2
PGAM5
OR4D1
PHLPP1
ZNF783
TLR6
CPNE7
DYNC1I1
TOR1AIP1
CLCA1
MMEL1
POM121L2
TPM3
MYO1D
KLHL21
DNM2
HHAT
XAB2
ZNF423
KRT5
SHANK2
RFTN1
RNF103
MARCHF7
PLEKHA7
HNRNPL
SAMHD1
WDR74
ATP2C1
C4B
MCMBP
NFRKB
ABCB6
JOSD2
SLC1A4
ZNF608
TPR
NUP133
RPGRIP1L
ADAMTSL2
SPATA5L1
MYLPF
ZKSCAN2
TAF4B
AKNA
EVC2
IP6K2
AVP
CCDC125
PIWIL2
MSLN
SUGP2
ICOSLG
PPP4R4
RASA3
PSMD2
GPAT2
DLGAP4
NEB
LAMA4
AP1S2
ANXA6
ZNF341
AP5B1
VPS26B
GEN1
CSTF2T
ANKRD29
CALHM2
ABCB8
MYH7
CYBB
SERPINF1
TTC14
TNFRSF9
SGCZ
WFDC10A
CCDC88B
GGH
GRIA4
ZNF532
MUC17
KCNJ12
LRRC2
RAPGEF5
CCDC86
CD74
COL1A1
LBP
GLP1R
DNMBP
DOCK8
HSD17B6
CUL7
NME6
UBE2V2
CALD1
C11orf84
CECR1
EXD3
CFAP45
KRT3
GART
PHC1
HMGCLL1
IFFO2
TMEM37
MICAL3
FBXO31
HTRA3
VCAM1
LRP5L
GABRQ
TNFSF9
TRIM15
RAD23A
WBP1
EPG5
NCKAP5
SHROOM3
COG5
NOXO1
E2F4
PDS5B
MEDAG
ICE1
POLDIP3
ZNF174
CRAMP1
ST7L
NCAPG
LRRC52
WDR7
KIAA1210
TRA2A
HDGF
SCN10A
USP11
ABI2
GCN1
GCC1
CNTN1
FANCD2
SNRPB
DSTYK
TESK1
KCNH1
RBBP8
NCF2
BCL11B
CACNA2D1
MFF
ALOX15B
PPIB
CTH
SCN2B
NEURL1B
ARHGAP25
NAT16
SYNE1
LOXL1
ANKRD34A
USH2A
EXOSC5
OR2F1
FOXJ3
TRAPPC6B
WNK4
RHOC
SLTM
BCL2L11
MYH14
TCEAL6
RBM15B
NBPF5P
BMP2K
FZD7
TENM1
KNDC1
LAIR2
HUWE1
ERGIC1
YOD1
CCDC170
SLC38A11
CABLES2
CD93
PADI3
TKT
LRRC9
GRAMD1A
EPS8
CD109
DCAF15
FAM65A
WDR76
SELENBP1
MST1
MYH7B
SPG11
PPP1R21
MARK3
RPL29
DNAAF3
AKAP2
CUL3
CHGB
EFR3B
ADGRF5
ZNF835
MASP1
PANK1
ITGB4
AP4M1
DNAH14
COX17
ZSWIM2
WNT5B
ATRX
SPON2
LOXL4
ZNF280C
ABCF1
CRP
MISP
FRMPD4
RALGDS
TMEM51
WDR62
MTMR1
CLCN6
IL12RB2
TIMM21
ARHGEF3
PGGHG
CDC20
ATP5A1
CGN
PPIC
RTBDN
PLXNA4
MIEF2
ALCAM
TTC30B
CPN1
POU3F2
SPIDR
TP53I3
BTBD11
VPS28
FOXP2
SLC1A3
NLRC5
LY75
SH3BP2
VILL
HSPA12A
PPP1R9A
ANKRD24
MFSD2A
NFX1
SKOR1
OR10AD1
ZNF609
SOGA3
ZNF469
COL4A2
SSPO
KPNA1
CLC
VAMP5
NFATC1
EMC10
YBX3
SLC35G1
IL17B
ARHGEF40
SLC26A6
GSN
IRF5
TMPRSS9
ZNF598
TENM3
PLEKHA5
DIDO1
C11orf16
GBF1
SLC25A42
KRT84
AR
STIM1
TMEM59
BAP1
PLEKHO2
PRRT4
TBK1
AGTPBP1
MBTPS1
TEX15
GAPVD1
BRD8
BARD1
LRRC56
FAM208A
AZIN2
KRT12
NPR1
AGL
MEI4
SEC61A2
PDZD2
THOC2
EOMES
DOCK10
IQCA1
HEATR5A
ZBED3
ZNF536
FGL1
EML5
LAMA3
CYSRT1
SPPL2A
ABCA12
FOXO6
APPL2
NRP1
XIRP2
PIN1
NBEAL2
KDM1A
MAP3K5
PHRF1
IFNL3
CCDC157
CENPJ
ZNF831
MED17
TRIT1
F11
SOX5
ERCC6
GLDN
TMEM131
DDX11L8
ANKIB1
LAMA5
CDC42BPG
ZNF483
KIF14
CPQ
CCDC40
FXYD6P3
ZNF728
CAMSAP3
PRPS1
NDRG1
DKK1
ZSCAN20
OR52L2P
PROB1
TLK2
C16orf35
TYMP
RAD54L2
ZNF462
C19orf45
RACK1
LSM10
TROVE2
LOC102724159
NAGPA
SAMD14
KLKB1
GALE
FAM3B
TMEM110-MUSTN1
SACM1L
EPHB6
HKDC1
BATF
PIEZO1
TAF1C
SPNS3
ZBTB49
CFHR1
ZDHHC11
PTPRS
CPNE5
[truncated: 2,389 more rows]
