# Supplementary material for: Rank-based learning: a novel high-throughput algorithm resilient to missing data and effective for datasets with small sample size
Source: Brief Bioinform. 2025 Dec 12;26(6):bbaf666. doi: 10.1093/bib/bbaf666 (PMC12914468; doi:10.1093/bib/bbaf666)
Supplement: Supplementary_Table_S8_bbaf666 [file supplementary_table_s8_bbaf666.xlsx]

## Sheet: Sheet1
Supplementary Table S8. Output of the optimal feature permutation for MEN1 data
CHD4
MYOC
TDRKH
SAFB
RINL
BHMT2
PDE3A
ZNF518A
CRYBG2
MYADML2
REL
ZSWIM8
MYBBP1A
SLC26A8
ARHGAP4
GAS7
COL17A1
FAM204A
GNLY
F2
HEXB
TEKT3
INPP5F
LIMA1
DDX17
PBX3
STN1
CCNL2
TMEM209
GORASP2
GZMM
C2CD3
POLR2I
SV2C
SLC26A10
CRHR2
CDRT1
RGS6
NYAP2
MAD2L1BP
ELAC2
PTPMT1
DDT
DNAJC14
VAPA
BOD1L2
IGLV2-8
ENPP2
SLC22A24
TARS
C5AR2
PRKCD
SENP3
BLZF1
TTC6
FOXD3
KIAA0232
SCML1
EXOSC4
TRAV17
TCF20
TNFRSF19
CLIP3
PLEKHG4
SPATA31C2
IFIH1
SKIV2L
COLGALT1
FAM43A
UBXN2B
BRF2
SEH1L
ZNF672
ERN1
FBXL17
KY
SPTY2D1
TNKS1BP1
ACAN
QSOX2
KIF6
SYCE1L
ATR
MROH8
COL19A1
ELN
NPSR1
SSH1
TMEM39B
RGS9
HAPLN4
COG5
GFRA4
EXT1
SLC22A3
XPO5
RPL3
PLIN1
CRAT
SNAPIN
LINC00615
UBE3B
THAP11
CPNE1
LOXL4
ZNF330
CIITA
FMNL2
UBQLNL
ARRDC1
MMP8
ROBO3
PC
ZNF843
TAF9B
ACTL6A
LARGE2
UPK1A
OR1N1
PCGF3
ARHGAP45
FANCB
PRKAR2A
C11orf87
CIAO3
TLR6
KRT10
CDC23
NDUFA8
DSG2
DEFB116
LRRIQ4
INO80
TTBK1
ZNF18
DDN
PSMG3-AS1
RBMXL2
FAM86B1
GAS8
ABCA3
NPHP1
CA11
TP53RK
SCAND1
RBM24
NEDD9
HERC5
RUFY3
PPP1R13L
OSBP
LINC00869
CASKIN2
DNAH6
PABPC4
PFN4
CLCN4
EIF4A1
RNF169
ALDH3A2
GPX8
CHI3L1
PLEKHO2
SAA1
PTPA
MARK1
CDK5RAP3
TMTC1
ZNF326
TLE3
INPP5E
PICK1
PM20D1
SLC22A7
TDP1
KCNJ12
NONO
HPS3
LRRFIP2
ABCA12
ACY1
MYO1D
PLEC
PCDHA9
TMPRSS6
COL4A1
PHOSPHO1
ETHE1
CEP152
DHFR2
RPS6KA4
C1QTNF8
FBLN5
FAM8A1
TTLL7
MAP3K13
SPIDR
DROSHA
ITCH
SAMHD1
EXTL2
CLPTM1
COX17
ELAVL1
SIRT7
KIF15
SYT10
LEPR
IGSF10
NIPSNAP1
EPO
PCNX1
SAMSN1
TOGARAM2
ATPAF2
ZDHHC22
PRKCB
RNASE9
GSC2
TAAR3P
TXK
UAP1L1
JPH3
RUFY2
CTAGE4
APOA1
NEK9
UPK3B
RAI14
ASAH1
HPX
SHC1
IARS
PDPK1
SYCN
LIFR
CNTNAP4
KAZALD1
LSM14A
LRRC75A
RTN4R
IGSF11
ANKS1B
CUL9
MEGF11
EVI5L
ARHGEF1
LTBP2
TMEM154
MAPK12
UBE2Z
CD83
COPB2
IL10
DYNLRB1
TICRR
IQSEC1
PHTF1
SENP5
ZNF143
METRN
RPRD2
ZAP70
SLC30A8
EEF2K
DDX51
SLC13A2
SLC10A3
ZBTB7A
MAFF
SMIM10
ORC3
C21orf2
ERVK-19
PASK
HS3ST3A1
PARP12
PEX19
PSG1
SSPN
NPVF
SHMT1
HNRNPA0
MROH6
ZNF703
SEZ6L
PRDM1
TNRC6A
ZNF571
COL9A2
PEX14
EFNB1
PTGR2
UCN
ADARB2
NFAM1
C4BPA
ZNF799
SLC24A1
BACH2
NLRP7
SSPO
RPS3A
KRTAP3-2
ACOX1
REPIN1
FAM163B
FAM98A
TANC2
NAA38
FREM2
RGMB
SMC4
PCDHGB5
ZSCAN12
CCDC73
KIF4B
PBX1
RRP1B
CASD1
COG2
RAD18
FAM241B
CYB5D2
SERPINB7
FIBP
CCDC183
PDPN
CLCN5
SHROOM3
L1TD1
IGHM
CPAMD8
ID1
OTOGL
LUC7L
CCNF
PIM1
ZBTB48
ATP5F1B
CARS
CHGA
COTL1
NCBP2-AS2
CEMIP2
PUSL1
RNPEP
CIAO2B
FSCB
NR6A1
RNF130
PCDHGA2
RHOD
GINS2
UBA6
SLC25A22
LIG1
KIF4A
MARK2
EPN3
DENND6B
BMPR1B
FAM177A1
FYCO1
TRA2A
GALNT2
ITGA6
SIRT6
HEPH
HDAC10
WIPF2
COL5A3
FUK
DPP8
BOLA2
MTG1
CKAP4
MLN
PTHLH
GINM1
SERPINA1
GALNT14
BSN
ATP13A1
CYCS
KCNT1
VAV3
RNASE8
FLNA
CTAGE1
RWDD3
GRIN2B
TRMT10C
BCL11A
MYH6
PATE1
CCDC168
STRADA
ME1
TTC13
CREB1
FAM90A2P
MAOB
UHRF2
KCNQ4
SYTL4
EDRF1
MISP3
DNMT3L
BTNL2
ESPNL
FAM131C
PRSS3
CHRNA4
ST6GAL1
PARL
PCSK6
VPS13A
CX3CL1
UMPS
MOSPD3
MCMBP
GRINA
CTNND2
TIAM2
URB1-AS1
DDX23
ARVCF
PLA2G3
MAST2
MOCS1
FAM53B
IRS1
SCARF2
TRIM16
SPATA6L
DHTKD1
RBM10
EPX
WDR46
ZNF346
SDC4
SLC30A1
RUNDC3B
LAMB1
DBN1
HNF4G
S100A9
SLC35F1
BEND3
PPP1R2C
CHD1L
PDIA5
NDUFA3
APOL2
CRYZL1
RALGAPA2
EFCAB14
BLOC1S6
VSX1
NDUFS1
ARHGEF37
FCAR
PWP2
FOXL1
FUT2
ANKRD60
METRNL
CCDC22
SPEG
DHCR24
ANO1
FAM183A
ILK
PITPNM3
LINC00470
CACFD1
EED
ABCC3
USP17L3
TAGLN2
AGAP3
ANKMY1
EGR4
LURAP1L
CC2D2B
TRAPPC12
RIMBP3C
POLR1B
CHM
DCAF10
TOX4
ACOD1
GRIN2A
SHANK1
CALML5
PFKFB3
GPN1
SHISA7
DEK
NPAS4
RNF17
U2AF1L4
MID2
THG1L
FOXD4L1
C6orf89
PCF11
KLHDC8A
ANKAR
TECPR1
KRT33B
OAZ3
NUP205
EHD1
CAPN7
CBS
IDH3B
PPP1R10
CCDC96
DNAJC13
CSNK1E
SLC2A9
RMDN1
CYBC1
ENTPD8
NLRC4
CGAS
TIMM44
BBS12
LYST
WDR72
TMEM59L
ZNF692
AMER3
EXD1
KANSL1L
LAMA1
MAP3K10
APEH
SNAP91
FAM199X
SMARCD2
FGF23
CTAGE5
BRSK2
DHRS12
GPATCH2
STX12
CDC45
LAMA2
USP49
MRO
TSPOAP1
EIF4G3
HSPB7
C11orf49
IGBP1
CCDC84
THBS1
MRPL50
ZCCHC7
GJB2
PELI3
EPPK1
PDXDC1
LYVE1
GABRB1
KCNQ2
TTC21B
NUMBL
POLQ
DARS
SIPA1L2
FGFR4
USP33
IRF2BP2
TIMP2
NOL4
EFL1
FNBP1
FASTK
HOXA2
FOXB2
HCN3
RHBDD2
TAF8
HORMAD1
PMF1
MED11
WDR93
PROZ
TMEM63A
NLRP8
PADI3
EDEM2
SLC12A8
MAGEA10
PRPF8
INTS7
GRXCR1
ATP6V0A4
SNAP23
CASP8
MRPL2
NTSR2
PRPSAP2
EPN1
SPATA20
DDX24
SP140L
PROC
KRT24
RAB7A
TBC1D3I
SLC30A10
NPEPPS
NCF4
TNXB
FCHO2
EYS
POLD2
TUSC3
TRMT12
NPTX2
PLK2
HAT1
GRB14
APBA3
SOX6
FRZB
TP63
CACNA1F
PIGN
FKBP10
CCDC93
CEBPA
AHDC1
DEPDC4
C2orf68
ELOA3C
SPTAN1
BIRC6
SEMA3B
TMEM270
CDK5RAP2
TRMT61A
TLE4
OR13H1
CFAP97D2
TBL3
RFC2
HCLS1
AP5M1
STIMATE
CRAMP1
SYN1
SMTNL1
UBR1
EGR1
TWF2
LAMTOR1
ZNF420
YLPM1
PCDHA1
FSD1
ACAP2
RFX8
TRIM28
NDUFA10
ACCSL
PTPN23
S100A11
DDAH2
EGR2
FMN2
MRGPRD
HINT2
NFE2L2
PNPLA8
USP20
MSRA
VSIG2
RASA1
PPFIA4
SUDS3
MOV10
FAM83H
XPA
PPFIBP2
HPS5
PGLYRP2
AP3S2
SLC25A48
TFCP2L1
PMEPA1
CST9LP1
CHST5
NEU3
HOXB2
MIB1
TRIM42
EIF4E2
PANK1
DIXDC1
CFAP69
ORM2
GPER1
PSMG2
DEFA1
FZD8
MYLK3
CCDC142
MEOX2
COIL
ST6GALNAC6
TRIM51
PSMD2
ZFC3H1
TOLLIP
LRRN4
AP1M2
SPATS2L
CCAR2
SIRT4
PTGDR2
CIC
RAP1GAP2
ZNF608
CIRBP-AS1
EHF
CDCP1
GLIS1
OCRL
B3GNT2
ANAPC2
PABPN1L
C6orf99
GTF2H1
TMEM79
RBBP4
KIF18B
HOXA1
PARP16
TOP2A
MGA
RLN2
CCNB1IP1
PRR18
KIAA0754
RDH5
NKAP
PRO1933
DNAJC25
ITFG1
INF2
EPB41L4B
PTPN9
HTR2C
GLIPR1
FXR2
GOLGA6L2
BTNL8
FAM227A
LANCL1
ZNF462
ITPR3
C7
RBM48
LMAN1
IGKV1OR2-108
SLC1A3
ISCA1
SAGE1
WDR7
PRKAR1A
ZCCHC8
SPARC
SMPD4
CLEC4E
CDC42BPG
TRPC5
KIF1B
TRUB1
SLC25A35
IGKV3D-11
APOBEC4
S1PR2
CEP192
KCNK15
AOX1
REV3L
ATP2B2
CSNK1G3
RPF2
GNPAT
C16orf46
CPO
SPAG11A
CEP95
LRFN5
ABHD8
FOXI3
MAGEE1
AVPR1B
HESX1
VWA1
IARS2
EIF2A
SUGP2
VPS13C
LRP11
GOLGA7
GOLGA8F
AMBP
DGKK
FEZF2
PPP3CA
NLRP14
CHMP4A
SETD1A
SORCS3
AMY2B
NCAM1
ITPRIPL1
MT-ND5
CLHC1
ZIM2
LIN9
MATN2
NUB1
NADSYN1
ATP2A3
GSC
APBB3
JAKMIP2
DSCAML1
GPRIN1
SRP68
CHPF
NLRC3
PREX1
C1orf167
SMOX
LIN7A
MAL2
SULT1B1
PLEKHG4B
P2RX6
CCNYL3
CASC1
UHRF1BP1L
CSMD3
AJUBA
GOLGA4
PAM16
GALNT9
SLC9A3
BAAT
SOS2
DDX39A
TTC36
DOCK1
SVIL
SLC9A3R1
RXFP1
ADPRHL1
NBL1
COPS5
LTB
CHMP7
TRIM63
TRAJ20
SERPINI1
MYH11
ST14
DNASE1
ZNF200
STK4
RAI1
C1D
FN3K
OXSR1
CAPZA1
LMAN1L
PTK7
ERRFI1
TAF6
STAG3
PLG
SPECC1
TRBV5-5
MED29
C11orf54
ZNF883
LCN15
SCAP
PLEKHG1
LAYN
NUP155
IPO8
CCDC141
CASP7
PAMR1
ZNF766
GPR149
TRIM49D1
ZNF398
TANC1
IRX4
ACOX3
TAB2
PREP
FAM198B
DDX5
GRIA4
NOS1
RTN3
PPP2R3A
DLC1
CDHR5
FAM102B
CHCHD3
CDKN2AIP
ZNF551
DYNC1H1
DMC1
RAD51D
ELFN2
NEFL
NKIRAS2
NSUN7
PAPLN
PCSK5
SRCIN1
CLEC18A
C2CD4C
CES4A
FAM90A27P
LYPD6B
ZNF32
UAP1
SERPINB3
TBC1D32
SPEM3
KIDINS220
DNAH2
XYLT1
ESR2
P2RX2
HSP90AA4P
MED27
DBNL
PLEKHA4
NNT
HEATR5B
MMP19
NIPSNAP2
ANO8
WNT9B
RAB32
TMED7
GCN1
MGAM2
CYP2C9
FBRS
NEURL1B
PDCD4
LRRK1
CACHD1
HSPA13
CYP11B2
BYSL
NDUFS8
MAP2K2
SLC26A5
GABRR1
TAL1
CCDC74A
USP25
SNX20
RNF14
KIF19
PTPN13
CELF2-AS1
MTHFD1L
CD28
KRT20
GALE
WDFY3
GPCPD1
FAM9B
SNAPC2
B4GALT7
NMNAT3
NDUFS2
NTNG2
TTC16
DDX25
HIST1H2BK
TUFM
UBXN10
VASP
NAGK
MPP7
FAM105A
PPP1R35
PPARGC1B
GET4
EMCN
MAP1S
ACO1
FRMPD1
EID1
PRSS56
SPCS2
ARL4C
RALGDS
SLC5A8
NQO1
ETF1
CD81
KCNE4
DAZAP1
AFG3L2
TDRP
CARMIL3
CNGB3
GGCT
HIGD2A
TSPYL4
PATL2
FUCA2
IGHG1
RPGR
EIF3L
MCC
KCNIP3
AGT
BICDL1
CSK
TCF25
ZBTB10
USP45
MCM2
PPT1
RBM44
SLC5A7
TJAP1
TNFRSF11A
ENPP3
ZMYM1
RAP1GDS1
ADAMTS10
HLA-DPB1
CAV3
NASP
GPI
USH1G
SPG21
CNKSR1
ATM
NDUFB2
GLUL
RRP12
PLK3
CFHR5
ADSL
CDRT15L2
NDUFB7
EXOSC10
KIF12
TAPT1
TLE2
MSX2
MTPAP
PARD3B
ASIC4
JHY
C15orf65
FTCDNL1
PIK3R2
SMARCAD1
ZNRF2
DPM1
MBTPS1
TTC7B
SETD5
FAM83A
MECOM
NT5DC2
NEMP2
CCDC38
OR6V1
ZNF830
NACC2
HPSE
NLE1
MVK
BAG2
LONRF3
SYNJ1
VNN2
PDCD5
C9
SLC12A9
GOLGA8S
TESK1
IGFBPL1
POLRMT
NRBP2
CDK10
CA1
SLC12A2
ARHGEF16
VMP1
VAX2
POMT2
CEP128
ATAD2B
GRM3
HSP90AB1
REEP1
NOP9
TGM6
ZNF219
SWAP70
OTUD7A
F5
KIAA1109
SMARCA5
IL16
FBP1
LAMC3
TIGD5
TACC2
ADAP2
SLC8A2
LETM1
ZRSR2
ZNF442
GBF1
IGLC6
NOXO1
PABPC3
AQP11
PPA2
SH2B2
NPAP1
SERPINB8
GGN
NUAK1
RASA2
FSTL3
SH3PXD2A
SRSF1
DIO1
ZNF592
HOXC5
DNAJC5B
LSM4
EEPD1
HSPH1
TCF7
MRPL23
ALKBH2
ZNF394
ASTN1
ANAPC1
TRIM7
PCDHB15
ZNF827
AKAP9
KDM4A
FAM168A
MCAM
ACTR3C
TCF15
RNF44
VAMP2
AFF4
MAPK8IP2
EIF6
PLA1A
IPO5
ZNF618
BTRC
DSG1
TUBA1C
PKP1
NKX3-2
SLC4A7
TP53TG3D
MFSD2A
CKAP5
RIOK1
DNAJC12
RPRML
ZNF385C
RAB11FIP5
GRSF1
SF1
EML5
TDRD7
PPIL2
L3MBTL1
MEIOC
ZNF775
C10orf67
RBP3
NTMT1
SLC4A11
RANBP2
UVRAG
TUBA1B
ZNF300
FAM58BP
STC1
PANK2
MAP2K1
KLHL3
CDK13
MYRFL
ELK3
CLDN10
TMEM51
SCFD1
ABCC12
PYCARD-AS1
LRRC28
RFPL2
HDAC1
CEP131
SEC61A1
TMED8
ST5
NEFH
URM1
CAMK4
FAM198A
PNLIPRP3
VTI1B
ICE1
ATP6V1B2
YKT6
TNRC6C
USP10
PIFO
CHTOP
USHBP1
IGFBP1
TMEM242
STK33
STARD8
TRPC6
C4A
TSNAXIP1
ZKSCAN7
SHISA6
OTOL1
COPA
OCC1
TFEC
XRCC1
A1BG
ARMCX2
LIPE
C19orf85
IGKV1-17
CWF19L1
ZNF79
INO80D
DHDH
RC3H1
KIF28P
HOXD9
TMPRSS12
PIGG
RMC1
NR5A2
EPB41L2
NCOA2
CCR4
ADAMTS7
OVOL2
GPAT2
LRP5L
PRNP
RNASEH2C
HNF4A
PRPF6
PLA2G15
C8orf33
TMEM259
ADAMTS6
DNAJC2
RAB1B
TPM3
NBEAL2
GRK2
IGKC
TXNRD3
NOC2L
TUBGCP3
DDC
AK3
PPP1R36
MUC3A
TRAPPC11
OR1M1
ATXN7L2
ZNF699
TELO2
FBXO9
AP1B1
RAB19
USP17L23
GNAO1
ZNF37A
BRMS1
WNT1
TIRAP
MESP1
KLC1
SEPT1
PTPN2
TYR
FAM196A
NCOR2
FUT8
MEPE
THEMIS2
RASSF4
CPT1A
MARVELD2
ATG4B
IL1F10
LEP
TMEM143
EPM2AIP1
MSLNL
PKD1L1
ICAM1
SERPINB6
AEBP2
SH3BGRL2
MEGF9
TMEM211
TMEM42
LMLN2
BIRC2
ZNF707
PDE4A
IRS4
ERVK-10
TSGA10
ASMT
BICD2
MKS1
SHROOM2
SLC44A3
ZBED6CL
KDM4C
PON1
PHACTR4
PROKR1
PLXNC1
GSDMA
PDP2
DPYD
PAX7
DNAH14
MLXIP
KPNA1
INPPL1
DEDD2
DGCR6
ARHGEF19
CPA3
VWA5A
SEC31B
PNCK
TCEAL1
EMILIN1
ASB13
SLC27A3
DEFB106A
PSD4
MATK
CNTROB
EDA2R
SOX3
AKNAD1
LRP4
IDUA
MIPOL1
MAGT1
FGF20
FZD2
ONECUT3
QTRT1
ANKRD36C
NR4A1
MYOM3
SPACA6
GTF2F1
NUP153
OASL
AKAP10
EEF1B2
TPX2
SUPT20HL2
RNF20
BRWD3
FAM155B
CDH10
CHD8
RNF103
LOC100509620
CTC1
KIF20A
RASGRP1
RBM4
MYOZ1
ZADH2
EXOC4
WNT8B
FKBP6
PDS5A
ITGAX
GLIS3
CTTN
VNN1
PCOLCE2
C16orf96
HDAC11
GSTO1
MRPS5
TAF10
PANO1
RXYLT1
ZCCHC3
CCDC40
ASB7
TAF15
TRAK1
ZHX3
BCL2A1
PCDHAC2
ZNF506
KIAA1324L
TEX30
EPHB1
TNC
BFSP1
ARID3B
ZNF646
OGT
HIP1
NUTF2
CCL16
PRR14L
GALK1
REPS1
ROCK1
GTSE1
PPP1R26
FRMD8
USP6NL
HSPA4L
ATXN1
NPEPPSL1
FBXO41
BRD3OS
OTOP2
VWA5B2
PTPN7
UCKL1
SASH1
TMEM120A
RBMXL1
OTOA
PI15
LGR6
EXOC6B
CTBP1
CILP2
PURB
KDM4E
SERGEF
CNTRL
MYO7B
DYNC1LI1
SEMA5A
GNRHR
LYSMD2
PI4K2A
FANCC
AZGP1
CSRNP1
DOLK
PNLDC1
AXIN2
CUX2
PLD4
ATP5F1C
KCNJ6
PARP10
EPHB2
NAPB
PARP14
RHOH
TMEM106A
HMGCR
PRKAB2
USP9Y
TRAPPC13
NCDN
SWT1
FAM126A
AOAH
FAP
HLA-DQA1
KHDC1
C6
FMN1
MTRR
VPS37C
TEKT4
TAF2
APC2
YJEFN3
KPNA6
C8orf82
PER2
FN1
TTF1
DAAM2
SLC9A7
APBB2
DBNDD1
SLC39A11
NPIPA5
RELN
TNNT3
OSBP2
DYNLRB2
H6PD
CDT1
AHCTF1
DHX8
LMNTD2
S100A6
STX1A
ZBTB5
KLHDC4
PRAF2
RELL1
GUCA2A
ERAS
SPP2
PCMT1
NEU4
PHF21A
DTNB
FAM89A
PFN2
ZNF526
ACSM2B
TTBK2
AK8
DIRAS1
SAC3D1
PGAP1
LILRA5
PLCD4
GCDH
NCAPH2
CEP63
SGIP1
TMEM91
UBQLN2
GKAP1
GLG1
PHC1
SERPINA10
MUTYH
ZNF451
EMC2
WIF1
ZDHHC8
DOCK3
FLRT3
DMRT1
INTS11
SDK2
CCNDBP1
ARPC5
SREBF1
DDX60
SPATA31D1
WWTR1
FSD1L
HIST1H1B
MKNK2
IBTK
MESD
NECTIN1
BEND4
PEG10
MEP1A
KRT78
CCDC90B
CCDC157
CHFR
GPR146
RECQL4
ADGRA3
DUSP8
CCDC105
RNF31
KLHL41
ZC3H11B
USP37
DOPEY2
OR7E24
KALRN
TSPAN10
ST6GALNAC2
TMED3
FLOT2
EID3
MICA
GSTM5
PRPF3
USP28
PPP4R3B
PRTFDC1
FAM193A
GPHN
SLC18A1
ARAF
PRKD2
RAB21
ZNF516
ERVFC1
SRGAP2
PRDM16
TMEM33
ERICH1
CNOT11
PCDH9
KIT
CEBPD
ESX1
TCTN1
MACF1
GRM1
IFT74
IGFALS
CFAP52
TMEM25
TAF7
TRIP11
SIGMAR1
BLMH
IGLJ7
PLEKHA7
S100A13
NSUN2
EIF2S3
CTU1
AP3M2
GABBR2
ARHGAP29
POGZ
ZCCHC24
CHST15
PPP1R1B
TAF4
IRAK1
MICALCL
TUT4
TTC26
FERMT2
ADAM17
CADPS2
SPATA13
EMC1
NANOS3
FPGT
ZNF142
DENND5B
PAX8
RFFL
NRN1L
RILP
CHD3
OR8K1
KREMEN2
DAXX
RAMMET
GMPPA
WTAP
SHC2
CD177
OSER1
SAMD14
HEATR9
ZNF607
SUN5
MPV17
RPRM
LYPLA2
DRC3
IMPACT
FAM53C
BLOC1S4
SERPINC1
STOX2
CRIP2
SH3TC1
SLAMF7
DGKA
ELFN1
CDC7
BIRC8
MYH8
NRDC
C19orf25
CCDC88B
ANKRD18A
ABL2
CYBB
LVRN
EIF4G1
MPIG6B
TRAF1
PTP4A3
MERTK
NR3C2
PITRM1
ZNF69
LARS
UBR4
KCTD8
GNB3
SH2D2A
GRIK1
SLC26A1
EFCC1
KLHL36
CECR2
KDM5B
PEX11B
TSHZ2
OTOG
FIGLA
TAX1BP1
UPF2
KRT77
THBS4
MPC2
FILIP1L
NFATC2
TXNIP
MCM7
FXYD3
ZNF689
MAPKAPK2
ERCC3
STARD3
PLCD1
RRN3P1
ARHGEF10L
DENND4B
ZBTB49
ZAN
EHBP1
LDLRAD2
CD300LG
TULP4
FAM120AOS
RPP21
NENF
CHRM5
DIS3
ZC3H7A
EPHX4
FANCL
PSD3
KBTBD3
GPLD1
WTIP
MAT2A
PANX2
PIPOX
TAS2R8
GMNN
PDP1
FBXO21
GCKR
NKPD1
NBR2
QPCTL
NOL6
C10orf95
POU3F3
RBBP5
MARCH1
ABHD2
CSNK1G1
EFEMP2
SYNM
PCGF2
LRP6
TUBGCP5
NME7
SMAD6
ASTE1
TTR
NHSL2
REST
EVC2
ENTPD4
ZNF99
AMOTL2
MARCH11
GEMIN2
NLGN4Y
CGREF1
ITGA1
LALBA
SIGLEC7
ING1
RBM6
MADD
ABHD17C
A2ML1
YBX3
AFDN
CRISP3
KCNK5
EMP3
F9
ABCA2
IPP
SLC22A18
METAP1
ALKBH3
OTP
EVA1B
RASSF9
PTGS1
COL24A1
PRR14
LRRC72
FZD9
CCDC70
FUZ
ALYREF
VPS35L
TTC9B
PADI6
PCK1
TMEM70
SPATA31A6
PNP
GRK4
RNASE1
SLC24A2
CHEK1
AMER1
C21orf58
PTPRJ
INO80B
LAG3
TXNDC11
MAPK8IP1
RIPK1
ALKAL2
NAGA
COMMD4
STXBP5L
ELOC
HSD3B7
MC4R
PHLDB1
CHKB
P2RY1
GRM7
LAMC2
ZNF507
FCGRT
ZMIZ1
CENPF
LRRTM2
BCAS3
APOBEC3G
KIAA1958
C17orf58
CYLC2
EPHA5
DIP2B
NKX3-1
MMTAG2
DUX4
TXNRD2
DBF4B
BORCS5
B3GNTL1
KCNJ16
EIF2S1
SIGLEC11
TDRD6
SH2D3A
CENPO
STX16
TLR7
C3
EGLN1
ANP32E
CTIF
KRT9
DZIP1L
TLR1
THSD8
HBG1
SLC4A10
SFTPA1
EDNRB
YTHDC2
LMO7
TH
GALNT12
ITSN2
PLXNA3
TXN
DLG1
DGKI
NIFK
SPATA2
IDE
DCAF12L1
CAPZB
NOTCH1
ALDH1A1
C18orf25
ADAMTSL4
AKAP4
PHKB
C11orf95
LPP
RALY
IMMT
ZSCAN10
SEMA4B
OVOS2
AFAP1L2
HNRNPM
ZDHHC1
C16orf47
RHOXF2B
PARD3
BCAM
ASGR2
SCN4A
KDM5C
ST3GAL5
ELMO1
ZNF226
ARHGAP17
ITIH2
AMBRA1
ARAP1
CCDC6
VPS51
EHBP1L1
MASTL
CYFIP1
ERCC2
MTF2
MCRS1
ARL8B
KCNIP1
CELSR1
SALL2
LOC101059915
ARSA
VSIG10L
SLC22A23
LBP
GALNT1
MYBL1
HS3ST6
NTF4
CLDN7
PDE4D
IMPAD1
[truncated: 8,938 more rows]
